# Supplementary material for: Simulating Assembly Landscapes for Comprehensive Understanding of Supramolecular Polymer–Solvent Systems
Source: J Am Chem Soc. 2023 Feb 9;145(7):4231–7. doi: 10.1021/jacs.2c12941 (PMC9951209; doi:10.1021/jacs.2c12941)
Supplement: Supplementary file 2 — ja2c12941_si_002.zip [file ja2c12941_si_002.zip]

Archive with 12 entries (9 files):
- SI_Matlab_Scripts/
- SI_Matlab_Scripts/Fit_Cooperative_Homopolymer/
- SI_Matlab_Scripts/Fit_Cooperative_Homopolymer/CooperativePolymerization_Cost.m
- SI_Matlab_Scripts/Fit_Cooperative_Homopolymer/CooperativePolymerization_Fit.m
- SI_Matlab_Scripts/Fit_Cooperative_Homopolymer/CooperativePolymerization_Sim.m
- SI_Matlab_Scripts/Fit_Cooperative_Homopolymer/CooperativePolymerization_Solver.m
- SI_Matlab_Scripts/Fit_Polymer_Solvent/
- SI_Matlab_Scripts/Fit_Polymer_Solvent/Assembly_Landscape_Runner.m
- SI_Matlab_Scripts/Fit_Polymer_Solvent/PolymerSolvent_Cost.m
- SI_Matlab_Scripts/Fit_Polymer_Solvent/PolymerSolvent_Fit.m
- SI_Matlab_Scripts/Fit_Polymer_Solvent/PolymerSolvent_Sim.m
- SI_Matlab_Scripts/Fit_Polymer_Solvent/PolymerSolvent_Solver.m
