# Supplementary material for: Simulating Assembly Landscapes for Comprehensive Understanding of Supramolecular Polymer–Solvent Systems
Source: J Am Chem Soc. 2023 Feb 9;145(7):4231–7. doi: 10.1021/jacs.2c12941 (PMC9951209; doi:10.1021/jacs.2c12941)
Supplement: Supplementary file 2 — ja2c12941_si_002.zip [file ja2c12941_si_002.zip › SI_Matlab_Scripts/Fit_Cooperative_Homopolymer/CooperativePolymerization_Cost.m]

% This cost function is used in the fitting routine to define the quality
% of the current fit. This function outputs a vector that contains the 
% difference between the experimental data and calculated signal for 
% every datapoint.

function [difference] = CooperativePolymerization_Cost(par, T, signal, C, Constants)
% Cost function for the fitting routine of cooperative polymerizations
Em = Constants(1);
Ep = par(4);

% Calculate the monomer distribution over the various species
[M, P] = CooperativePolymerization_Sim(par,T,C);

% % Convert this distribution to a CD signal
Signal_calc = (M.*Em + Ep.*P)./C;

% Calculate the cost vector
difference = Signal_calc-signal;
end
