# Supplementary material for: Simulating Assembly Landscapes for Comprehensive Understanding of Supramolecular Polymer–Solvent Systems
Source: J Am Chem Soc. 2023 Feb 9;145(7):4231–7. doi: 10.1021/jacs.2c12941 (PMC9951209; doi:10.1021/jacs.2c12941)
Supplement: Supplementary file 2 — ja2c12941_si_002.zip [file ja2c12941_si_002.zip › SI_Matlab_Scripts/Fit_Cooperative_Homopolymer/CooperativePolymerization_Fit.m]

clear, close all
clc

%% Input of initial guesses
% SET UPPER AND LOWER LIMITS FOR THE SAMPLING OF ALL PARAMETERS
% Values for the Gibbs free energy and entropy of the polymerization in kJ/mole
dGe_min = -10;
dGe_max = -40;

% Values for the entropy of the polymerization in kJ/mole
dS_min = -0.100;
dS_max = -0.150;

% Values for the Gibbs free energy and entropy of the nucleation in kJ/mole
dGn_min = -5;
dGn_max = -40;

% Polymer UV activity or absorbance
% Ep_min = 1e6;
% Ep_max = 1.2e6;
Ep_min = -6e3;
Ep_max = -1e4;

% Monomer UV activity or absorbance
Em = 0; 
Constants = [Em];

% Set number of individual parameter sets that will be optimized 
J = 500;

%% Generate starting parameters the thermodynamic parameters using latin hypercube sampling
param=lhsdesign(J,4); %lhsdesign returns random values from 0 to 1 for each parameter with one from each interval 0-1/J, 1/J-2/J,...,1-1/J-1

param(:,1) = dGe_min+(dGe_max-dGe_min).*param(:,1);
param(:,2) = dS_min+(dS_max-dS_min).*param(:,2);
param(:,3) = dGn_min+(dGn_max-dGn_min).*param(:,3);
param(:,4) = Ep_min+(Ep_max-Ep_min).*param(:,4);

%% Convert the starting parameters to the ones taken by the cost function
% Convert the Gibbs free energies to reasonable random enthalpies
param(:,1) = param(:,1) + 293*param(:,2); % Enthalpy of elongation
param(:,3) = param(:,3) + 293*param(:,2); % Enthalpy of nucleation

%% load and prepare data
% The script takes a .txt file with in the 1st column all the
% tempratures, the 2nd column the CD signal, the 3rd column the HT voltage
% of the Jasco spectrometer, the 4th column the UV signal and the 5th
% column the concentration in micromolar.

[FileName, PathName] = uigetfile({'*.txt'},'MultiSelect','off');
if iscell(FileName)
    FileName = cell2mat(FileName);
end

dat=load(strcat(PathName,FileName));
dat = dat([1:2:end],:); % Take every 2nd data point to reduce the number of calculations

% Define the format of the data matrix
T = dat(:,1);  % Temperatures
CD = dat(:,2); % CD signal
UV = dat(:,3); % UV signal
c = dat(:,4); % Concentration TAA in uM
normCD = CD./c; % Calculate the CD, corrected for concentration. If fitting UV, change this line!

% If the input data is still in degrees Celsius, convert to Kelvin
if min(T)<100
    T = T+273.15;
end

%% Correct for baseline drift
[samples,ind_samples,~] = unique([c],'rows','stable');
samplerange = zeros(size(ind_samples,1),2);
samplerange(1,:) = [1,ind_samples(2)-1];
for i = 2:length(ind_samples)-1
    samplerange(i,:) = [ind_samples(i),ind_samples(i+1)-1];
end
samplerange(size(ind_samples,1),:) = [ind_samples(size(ind_samples,1)),length(c)];

% Correct CD to baseline above Te based on highest 10 datapoints
for i = 1:length(samples)
    av_highest10C = sum(normCD(samplerange(i,1):samplerange(i,1)+9,1))./10;
    normCD(samplerange(i,1):samplerange(i,2))=normCD(samplerange(i,1):samplerange(i,2))-av_highest10C;
end

% % Correct UV for baseline and baseline drift
% for i = 1:length(samples)
%     av_highest10C = sum(normCD(samplerange(i,1):samplerange(i,1)+9,1))./10;
%     normUV(samplerange(i,1):samplerange(i,2))=UV(samplerange(i,1):samplerange(i,2))-UV(samplerange(i,1));
%     C50 = find(T(samplerange(i,1):samplerange(i,2)) >= T(samplerange(i,1))-10);
%     C50i(i) = samplerange(i,1)-1+max(C50);
%     dx = (normUV(samplerange(i,1))-normUV(C50i(i)))./(T(samplerange(i,1))-T(C50i(i)));
%     for j = samplerange(i,1):samplerange(i,2)
%     normUV(j) = dx.*(T(samplerange(i,1))-T(j))+normUV(j);
%     end
%     normUV(samplerange(i,1):samplerange(i,2))=normUV(samplerange(i,1):samplerange(i,2))./samples(i);
% end

%% Prepare for fitting
% Define an initial error, used for checking. This one is chosen large on
% purpose, so that the first fit will be the first minimum.
r_check=1e99;

check=[];
allresnorm=[];
AllPar_Fin = [];
AllJacob = [];
AllRes = [];

%% Define options for optimalization
max_iter = 10; % THe maximum iterations that is passed to the interrupt function

fprintf('Progress: %g %% \n\n', 0/J*100);

j=1; % First iteration
Freport=[]; %in this matrix the failed and succesful parametersets are saved
Sreport=[]; %in this matrix the succesfull initial parametersets are saved

% Boundaries. Because we use the Levenberg-Marquardt algorithm, no
% boundaries should be passed to lsqnonlin.
lb = [];
ub = [];

%% Call lsqnnonlin
while j<=J %for all parameter sets
     %load parameter values for current parameter set j
%     outputFun= @(x,optimValues,state,varargin)HS_interuptFun(x,optimValues,state,varargin,r_check,max_iter);
    options=optimset('MaxIter',250,'Display','Iter','MaxFunEvals',4000,...
            'TolX',1e-25,'TolFun',1e-25,'UseParallel',1,'Algorithm','levenberg-marquardt','useParallel',true); % If the parallel toolbox is not installed, set useParallel to 'false'

    % Use a try-catch block. Some starting values do not give solutions and lead to an error. The try-catch prevents crashing of the script.   
    try
        % Optimize the j-th parameter set using lsqnonlin.
        [par_fin,resnorm,residual,exitflag,output,lambda,Jacobian]=...
            lsqnonlin(@CooperativePolymerization_Cost,param(j,:),lb,ub,options, T, normCD, c, Constants);

        %if the optimized parameters give a lower norm of the residual than
        %the previous best fit, save the newly optimized parameters and
        %some other data
        if resnorm<r_check
            BestPar_Fin = par_fin;
            r_check=resnorm;
            BestIndex = j;
            BestJacob = Jacobian;
            BestRes = residual;
            exitMes = output;
        end

        % Save some output of all optimizations
        %allresnorm is a 4 x J matrix with the first column values of J (number of parameterset) and the second column containing the coresponding resnorm
        allresnorm=[allresnorm; resnorm]; %resnorm is the sum of all squared residuals
        if ~isrow(par_fin)
            par_fin = par_fin';
        end
        AllPar_Fin = [AllPar_Fin; par_fin];
        AllRes = [AllRes;residual'];

        % Progress indicator
        fprintf('Progress: %g %% \n Resnorm: %5f\n', j/J*100,r_check);

        %Go to next parameterset
        j=j+1;

    catch
        % If a parameter set failed to give a solution, try a new random
        % parameter set
        newparam=lhsdesign(1,4); %lhsdesign returns random values from 0 to 1 for each parameter with one from each interval 0-1/J, 1/J-2/J,...,1-1/J-1

        newparam(:,1) = dGe_min+(dGe_max-dGe_min).*newparam(:,1);
        newparam(:,2) = dS_min+(dS_max-dS_min).*newparam(:,2);
        newparam(:,3) = dGn_min+(dGn_max-dGn_min).*newparam(:,3);
        newparam(:,4) = Ep_min+(Ep_max-Ep_min).*newparam(:,4);

        %% Convert the starting newparameters to the ones taken by the cost function
        newparam(:,1) = newparam(:,1) + 293*newparam(:,2); 
        newparam(:,3) = newparam(:,3) + 293*newparam(:,2); 
     
        % Convert nucleation penalty to entropy of nucleation
        param(j,:) = newparam;
        display('newpar')
    end
end

%% Analysis of the fit results
% Check if there are multiple iterations with similar ResNorm but different
% Par_Fin
BestFitIndices = find(allresnorm==r_check);

if length(BestFitIndices)>1
    all = AllPar_Fin(BestFitIndices,:);
    Diff = all - ones(size(all,1),1)*BestPar_Fin;
    if sum(sum(Diff))~=0
        warning('Multiple minima are detected') % If mutiple parameter sets give identical fits, give a warning.
    end
end

% Extract best fit parameters
He_fit = BestPar_Fin(1);
S_fit = BestPar_Fin(2);
Hn_fit = BestPar_Fin(3);
Ep_fit = BestPar_Fin(4);

% Also find the fits that are within 5% of the best fit
indices = find(allresnorm<= 1.05*r_check);
GoodFits = AllPar_Fin(indices,:);
GoodFitsLog = sign(GoodFits).*log10(abs(GoodFits)); % Convert the fits of the other, almost as good fits, to their logarithm for better visualization. This is because the values of dH and dS differ so much

%% Output
multipleFit = 'no';
[samples,ind_samples,~] = unique([c],'rows','stable');
samplerange = zeros(size(ind_samples,1),2);
samplerange(1,:) = [1,ind_samples(2)-1];
for i = 2:length(ind_samples)-1
    samplerange(i,:) = [ind_samples(i),ind_samples(i+1)-1];
end
samplerange(size(ind_samples,1),:) = [ind_samples(size(ind_samples,1)),length(c)];

col = [0.03,0.62,0.00;... %1
% 0.02,0.48,0.14;... %2
0.02,0.45,0.17;... %3
% 0.02,0.41,0.21;... %4
0.02,0.40,0.23;... %5
% 0.02,0.36,0.27;... %6
0.01,0.25,0.38;... %7
% 0.01,0.17,0.46;... %8
0.00,0.08,0.55;... %9
% 0.00,0.05,0.59;... %10
0.00,0.02,0.63]; %11

Trange = linspace(min(T),max(T),50)';
onesmatrix = ones(size(Trange));
matrix_CDcalc = [Trange-273.15]; 

for r = 1:length(samples)
figure(1)
scatter(T(samplerange(r,1):samplerange(r,2))-273.15,normCD(samplerange(r,1):samplerange(r,2)),75,'filled','MarkerFaceColor',col(r,:),'MarkerFaceAlpha',1/10)
hold on
[M,P] = CooperativePolymerization_Sim(BestPar_Fin, Trange, samples(r).*onesmatrix);
CDcalc = (Em.*M+Ep_fit.*P)./samples(r);
plot(Trange-273.15,CDcalc,'Color',col(r,:),'LineWidth',1.5)
hold on
matrix_CDcalc = [matrix_CDcalc,CDcalc];
title(BestPar_Fin)
end
figure(1)

% for r = 1:length(samples)
% figure(1)
% scatter(T(samplerange(r,1):samplerange(r,2))-273.15,normUV(samplerange(r,1):samplerange(r,2)),75,'filled','MarkerFaceColor',col(r,:),'MarkerFaceAlpha',1/10)
% hold on
% [M,P] = CooperativePolymerization_Sim(BestPar_Fin, Trange, samples(r).*onesmatrix);
% UVcalc = (Em.*M+Ep_fit.*P)./samples(r);
% plot(Trange-273.15,UVcalc,'Color',col(r,:),'LineWidth',1.5)
% hold on
% title(BestPar_Fin)
% end
% figure(1)

% Output some data to the command window
fprintf('_________________________________________________________________________________\n');
fprintf('Elongation enthalpy He = %d \n',He_fit);
fprintf('Elongation entropy Se = %d \n',S_fit);
fprintf('\t\tdGe = %d \n',[He_fit-293*S_fit]);
fprintf('_________________________________________________________________________________\n');
fprintf('Nucleation enthalpy Hn =%d \n',Hn_fit);
fprintf('\t\tdGn = %d \n',[Hn_fit-293*S_fit]);
fprintf('_________________________________________________________________________________\n');
fprintf('Molar coextinction =%d \n',Ep_fit);
fprintf('_________________________________________________________________________________\n');
