# Supplementary material for: Simulating Assembly Landscapes for Comprehensive Understanding of Supramolecular Polymer–Solvent Systems
Source: J Am Chem Soc. 2023 Feb 9;145(7):4231–7. doi: 10.1021/jacs.2c12941 (PMC9951209; doi:10.1021/jacs.2c12941)
Supplement: Supplementary file 2 — ja2c12941_si_002.zip [file ja2c12941_si_002.zip › SI_Matlab_Scripts/Fit_Cooperative_Homopolymer/CooperativePolymerization_Sim.m]

% This sim function is used to simulate the cooperative polymerization at 
% different conditions. The function takes the temperature and
% concentrations from the experimental data and calculates the binding
% constants based on these conditions. As output, the function creates a
% matrix with the free monomer in the 1st column and the polymerized 
% concentration of monomers in the 2nd column.

function [M,P] = CooperativePolymerization_Sim(par, T, c)

if isrow(T)
    T = T';
end

% Extract parameters
He = par(1);
Se = par(2);
Hn = par(3); 

R = 0.0083145; % Gas constant

% Generate empty array to store the free monomer (M) concentrations
M = zeros(length(T),1);

Kn = exp(-(Hn-T.*Se)./(R.*T));
Ke = exp(-(He-T.*Se)./(R.*T));
sigma = Kn./Ke;
for i = 1:length(T)
    % Calculate the free monomer concentration for every datapoint
    M(i) = CooperativePolymerization_Solver(c(i), sigma(i), Ke(i));
end
% Calculate the polymerized concentration of monomers based on the free
% monomer concentration
P = sigma.*M./(1-Ke.*M).^2-sigma.*M;
end
