# Supplementary material for: Simulating Assembly Landscapes for Comprehensive Understanding of Supramolecular Polymer–Solvent Systems
Source: J Am Chem Soc. 2023 Feb 9;145(7):4231–7. doi: 10.1021/jacs.2c12941 (PMC9951209; doi:10.1021/jacs.2c12941)
Supplement: Supplementary file 2 — ja2c12941_si_002.zip [file ja2c12941_si_002.zip › SI_Matlab_Scripts/Fit_Cooperative_Homopolymer/CooperativePolymerization_Solver.m]

% This solver function calculates the free monomer concentration for a 
% cooperative polymerization based on the mass-balance equation. 
% The input parameters required are the concentration, the cooperativity
% parameter at this temperature and the binding constant for elongation 
% at this temperature. The output is the free  monomer concentration at 
% these conditions.

function [Monomer] = CooperativePolymerization_Solver(c,sigma,Ke)

% Estimate the range in which the solution has to be 
xguess = [0,1/Ke-1e-30]; % Make sure that the upper limit is just inside the [0 1/Ke] limit, so you don't reach the asymptote

errL = FreeMonomerCalculator(xguess(1),c,Ke,sigma); % Error on left extreme
errR = FreeMonomerCalculator(xguess(2),c,Ke,sigma); % Error on right extreme. Should have opposite sign of errL.
count = 0; % Create a counter that will exit after 100 times, to prevent infinite loops
while (errL < -1e-15) & ((xguess(2)-xguess(1))>1e-14) & count <1e2
	xM = (xguess(1)+xguess(2))/2; % Take a value halfway
	errM = FreeMonomerCalculator(xM,c,Ke,sigma); % Calculate the error
	if errM < 0 % Assign new boundaries of the relevant region
		xguess(1) = xM;
		errL = errM;
	else
		xguess(2) = xM;
		errR = errM;
	end
	count = count + 1;
end
Monomer = xguess(1);
end

function y = FreeMonomerCalculator(M,Mtot,Ke,sigma)
% Calculate the difference between the right hand side and left hand side of the mass balance equation
y = (1-sigma).*M + sigma.*M./(1-Ke.*M).^2 - Mtot;
end
