# Supplementary material for: Simulating Assembly Landscapes for Comprehensive Understanding of Supramolecular Polymer–Solvent Systems
Source: J Am Chem Soc. 2023 Feb 9;145(7):4231–7. doi: 10.1021/jacs.2c12941 (PMC9951209; doi:10.1021/jacs.2c12941)
Supplement: Supplementary file 2 — ja2c12941_si_002.zip [file ja2c12941_si_002.zip › SI_Matlab_Scripts/Fit_Polymer_Solvent/Assembly_Landscape_Runner.m]

clear all
close all

Eq_S = 4280; % S-Por1Zn
% Eq_S = 13700; % S-Por2Zn
% Eq_S = 2140; % S-TPA
% Eq_S = 1000; % S-Por2Cu

Mtots = logspace(-6,-4,200);
Ts = linspace(253,383,200);

%% Thermodynamic Parameters
par = [-35.6,-0.0896,-9.7,-0.248,2000,-70,-0.0976,20]; % S-Por1Zn
% par = [-43.7,-0.1101,-37.9,-0.103,0,-107.1,-0.2092,3.5]; % S-Por2Zn
% par = [-51.6,-0.1432,-9.7,-0.248,0,-91.8,-0.1942,8.7]; % S-TPA
% par = [-27.9,-0.0508,-37.9,-0.103,0,-73.2,-0.0798,0]; % S-Por2Cu

Hcom = par(1); 
Scom = par(2);
Hclus = par(3);
Sclus = par(4);
m = par(5);
Hpol = par(6);
Spol = par(7);
NP = par(8);

gasconstant=0.008314472; % in: kJ/mol K

number_cluster = 4; % S-Por1Zn
% number_cluster = 8; % S-Por2Cu, S-Por2Zn
% number_cluster = 3; % S-TPA

%% Calculation
for i = 1:length(Mtots)
    Mtot = Mtots(i);
    Stots(i) = Eq_S.*Mtot;
    Stot = Stots(i);
    f = (Eq_S*Mtot*46.07)/(10*0.789)/100;

    for j = 1:length(Ts)
        T = Ts(j);
        RT = gasconstant*T;

        Ke = exp(-(Hpol-T*Spol+m*f)/RT);
        sigma = exp(-NP/RT);
        Kcom = exp(-(Hcom-T*Scom)/RT);
        Kclus = exp(-(Hclus-T*Sclus)/RT);
        
        par = [Ke,sigma,Kcom,Kclus,number_cluster];
        [M(i,j),H(i,j),SeqM(i,j),SS(i,j)] = PolymerSolvent_Solver(par,Mtot,Stot); % Solve the mass balance
        Monomer(i,j) = M(i,j)/Mtot;
        Polymerized(i,j) = H(i,j)/Mtot;
        Sequestrated(i,j) = SeqM(i,j)/Mtot;
        Clustered(i,j) = SS(i,j)/Stot;
    end
end

ind = 1;
for j = 1:length(Mtots)
    for i = 1:length(Ts)
        if Polymerized(j,i) == 0.5
            polborders(ind,:) = [Ts(i),Mtots(j)];
            ind = ind+1;
        elseif Polymerized(j,i) > 0.48 && Polymerized(j,i) < 0.52
            polborders(ind,:) = [Ts(i),Mtots(j)];
            ind = ind+1;
        end
        if Sequestrated(j,i) == 0.5
            seqborders(ind,:) = [Ts(i),Mtots(j)];
            ind = ind+1;
        elseif Sequestrated(j,i) > 0.48 && Sequestrated(j,i) < 0.52
            seqborders(ind,:) = [Ts(i),Mtots(j)];
            ind = ind+1;
        end
        if Polymerized(j,i) < 0.5 && Sequestrated(j,i) < 0.5 && Monomer(j,i) < 0.5
            borders(ind,:) = [Ts(i),Mtots(j)];
            ind = ind+1;
        end
    end
end

output = [Mtots',Polymerized];

allborders = [polborders;seqborders;borders];

figure
fig = pcolor(Ts-273.15,Mtots,Polymerized)
fig.EdgeColor = 'none';
hold on
scatter(allborders(:,1)-273.15,allborders(:,2),5,'MarkerFaceColor',[1,0,0],'MarkerEdgeColor',[1,0,0])
hold on
set(gca, 'YScale', 'log');
xlabel('Temperature (C)')
ylabel('Monomer concentration (M)')
title('Polymerized')
colorbar
