# Supplementary material for: Simulating Assembly Landscapes for Comprehensive Understanding of Supramolecular Polymer–Solvent Systems
Source: J Am Chem Soc. 2023 Feb 9;145(7):4231–7. doi: 10.1021/jacs.2c12941 (PMC9951209; doi:10.1021/jacs.2c12941)
Supplement: Supplementary file 2 — ja2c12941_si_002.zip [file ja2c12941_si_002.zip › SI_Matlab_Scripts/Fit_Polymer_Solvent/PolymerSolvent_Cost.m]

% Cost function for the fitting routine. This function outputs a vector
% that contains the difference between the experimental data and calculated
% signal for every datapoint.
% 
function [cost] = PolymerSolvent_Cost(par, T, signal, C)
% Cost function for the fitting routine of the thermally bisignate pol
Ep = par(6);
% Ep = 1.0172e+06; % S-TPA

% Calculate the monomer distribution over the various species
[M,H,SeqM,SS] = PolymerSolvent_Sim(par,T,C);

% Convert this distribution to a CD signal
Signal_calc = (Ep.*H)./C;

% Calculate the cost vector
cost = Signal_calc-signal;

% indices = find(C==2e-6);
% cost(indices) = cost(indices);
% 
% indices = find(C==5e-6);
% cost(indices) = cost(indices);
% 
% indices = find(C==10e-6);
% cost(indices) = 2.*cost(indices);
end
