# Supplementary material for: Simulating Assembly Landscapes for Comprehensive Understanding of Supramolecular Polymer–Solvent Systems
Source: J Am Chem Soc. 2023 Feb 9;145(7):4231–7. doi: 10.1021/jacs.2c12941 (PMC9951209; doi:10.1021/jacs.2c12941)
Supplement: Supplementary file 2 — ja2c12941_si_002.zip [file ja2c12941_si_002.zip › SI_Matlab_Scripts/Fit_Polymer_Solvent/PolymerSolvent_Sim.m]

function [M,H,SeqM,SS] = PolymerSolvent_Sim(par, T, c)

if isrow(T)
    T = T';
end

% A cooperative polymerization. The mass balance equations in this script 
% consider a cooperative polymerization with nucleus size 2. 

% Extract parameters
Hcom = par(1);
Scom = par(2);
% Hclus = par(3);
% Sclus = par(4);
Hclus = -9.7; % MCH
Sclus = -0.248; % MCH
% Hclus = -37.9; % MCH/CHCl3 98/2
% Sclus = -0.103; % MCH/CHCl3 98/2
% m = par(6);
m = 0;
Hpol = par(3);
Spol = par(4);
NP = par(5);
% Hpol = -91.8388; % S-TPA
% Spol = -0.194189; % S-TPA
% NP = -Hpol-83.11; % S-TPA

Eq_S = 13700;
number_cluster = 8;

gasconstant = 0.0083145; % Gas constant

% Generate empty arrays to store the free monomer (M) concentrations
M = zeros(length(T),1);
H = zeros(length(T),1);
SeqM = zeros(length(T),1);
SS = zeros(length(T),1);

for i = 1:length(T)
    Ti = T(i);
    RT = gasconstant*Ti;
    f = (Eq_S*c(i)*46.07)/(10*0.789)/100;
    
    Ke = exp(-(Hpol-Ti*Spol+m*f)/RT);
    sigma = exp(-NP/RT);
    Kcom = exp(-(Hcom-Ti.*Scom)./(RT));
    Kclus = exp(-(Hclus-Ti.*Sclus)./(RT));
    
    parsolver = [Ke,sigma,Kcom,Kclus,number_cluster];
    % Calculate the free monomer and alcohol concentration for every temperature
    [M(i),H(i),SeqM(i),SS(i)] = PolymerSolvent_Solver(parsolver, c(i), Eq_S.*c(i));
end

end
