# Supplementary material for: Simulating Assembly Landscapes for Comprehensive Understanding of Supramolecular Polymer–Solvent Systems
Source: J Am Chem Soc. 2023 Feb 9;145(7):4231–7. doi: 10.1021/jacs.2c12941 (PMC9951209; doi:10.1021/jacs.2c12941)
Supplement: Supplementary file 2 — ja2c12941_si_002.zip [file ja2c12941_si_002.zip › SI_Matlab_Scripts/Fit_Polymer_Solvent/PolymerSolvent_Solver.m]

function [M,H,SeqM,SS] = PolymerSolvent_Solver(par,Mtot,Stot)
Ke = par(1); 
sigma = par(2); 
Ksm = par(3);
Kss = par(4);
numbercluster = par(5);

% Set initial errors equal to function values at origin.
errM = M_calculator(0,Mtot,0,par);
errS = S_calculator(0,Stot,0,par);
 
% Set an initial starting point
S_test = 0;
M_test = 0;

% Set the reference point very far. This is just to enter the while loop
S_test_old = 1e99;
M_test_old = 1e99;

% A certain error on the solution has to be tolerated, since we are 
% solving the equations numerically. In the case of a 50 uM solution, a tol
% of 1e-10 allows a maximum error of 20 ppm.
tol = 1e-10; 

while ~all([abs(errM)<tol, abs(errS)<tol]) && ~all([abs(M_test-M_test_old)<tol, abs(S_test-S_test_old)<tol])
    % Define the search boundaries
    M_guess = [0, min(1/Ke,Mtot)-1e-30];
    S_guess = [0, min(1/Kss,Stot)-1e-30];
    
    % Calculate the error in monomer M
    errM_L = M_calculator(M_guess(1),Mtot,S_test,par);
    errM_R = M_calculator(M_guess(2),Mtot,S_test,par);
    
    % Save the solution from the previous iteration
    M_test_old = M_test;
    S_test_old = S_test;

    count = 0;
    % Do the binary search for monomer M
    while any([errM_L>tol, ((M_guess(2)-M_guess(1))>1e-19)])
        xM = (M_guess(1) + M_guess(2))/2;
        errM = M_calculator(xM,Mtot,S_test,par);
        if errM > 0
            M_guess(1) = xM;
            errM_L = errM;
        else
            M_guess(2) = xM;
            errM_R = errM;
        end
        count = count + 1;
        if count > 10e6 % Have a limit in the number of iterations to prevent an infinite loop
            error('Counter overflow for M') % No solution can be found. Usually no problem. A new parameter set will be optimized
            return
        end
    end
    % Save the solution
    M_test = M_guess(1);
    count = 0; % Reset the counter
    
    % Calculate the error in additive S
    errS_L = S_calculator(S_guess(1),Stot,M_test,par);
    errS_R = S_calculator(S_guess(2),Stot,M_test,par);    

    % Do the binary search for additive S
    while any([errS_L>1000*tol, ((S_guess(2)-S_guess(1))>1e-15)])
        xS = (S_guess(1) + S_guess(2))/2;
        errS = S_calculator(xS,Stot,M_test,par);
        if errS > 0
            S_guess(1) = xS;
            errS_L = errS;
        else
            S_guess(2) = xS;
            errS_R = errS;
        end
        count = count + 1;
        if count > 10e6
            display('Counter overflow for S')
            return
        end
    end
    % Save the solution
    S_test = S_guess(1);
    
    % Calculate the errors at the current test coordinates
    errM = M_calculator(M_test,Mtot,S_test,par);
    errS = S_calculator(S_test,Stot,M_test,par);
end
M = M_test;
S = S_test;
H = sigma.*M./(1-Ke.*M).^2-sigma.*M;
SeqM = 0;
for k = 1:numbercluster
    SeqM = SeqM+M.*(Ksm.*S).^k;
end
SS = S./(1-Kss.*S).^2-S;
end

function y = M_calculator(M,Mtot,S,par)
Ke = par(1); 
sigma = par(2); 
Ksm = par(3);
numbercluster = par(5);

H = sigma.*M./(1-Ke.*M).^2-sigma.*M;

SM = 0;
for k = 1:numbercluster
    SM = SM+M.*(Ksm.*S).^k;
end

y = Mtot - (M+H+SM);
end

function y = S_calculator(S,Stot,M,par)
Ksm = par(3);
Kss = par(4);
numbercluster = par(5);

SS = S./(1-Kss.*S).^2-S;

SM = 0;
for k = 1:numbercluster
    SM = SM+k.*M.*(Ksm.*S).^k;
end

y = Stot - (S+SS+SM);
end
